# Supplementary material for: Fast and Accurate Semi-Automated Segmentation Method of Spinal Cord MR Images at 3T Applied to the Construction of a Cervical Spinal Cord Template
Source: PLoS One. 2015 Mar 27;10(3):e0122224. doi: 10.1371/journal.pone.0122224 (PMC4376938; doi:10.1371/journal.pone.0122224)
Supplement: S1 Table — (XLSX) [file pone.0122224.s002.xlsx]

## Sheet: Feuil1
Table S1. Results of the individual visual scoring.
					Overlap agreement by region
Grop	Subject	Upper-lower vertebral level limits	Segmentation method	Global overlap agreement	Normal appearing spinal cord	Nerve roots	T2-hyperintensity	Atrophy	Narrow spinal canal
HC	1	C2-T5	DTbM	2	3	1	-	-	-
			ASM	1	1	1	-	-	-
	2	C7-T9	DTbM	2	3	1	-	-	-
			ASM	1	1	1	-	-	-
	3	C2-T4	DTbM	2	3	1	-	-	-
			ASM	0	0	1	-	-	-
	4	C3-T8	DTbM	2	3	1	-	-	-
			ASM	1	2	1	-	-	-
	5*	C2-T1	DTbM	1	2	1	1	-	-
			ASM	0	1	1	0	-	-
	6	C3-T8	DTbM	1	2	1	-	-	-
			ASM	1	1	1	-	-	-
	7	C2-T4	DTbM	2	2	1	-	-	-
			ASM	1	0	0	-	-	-
	8	C2-T3	DTbM	2	3	1	-	-	-
			ASM	1	0	1	-	-	-
	9	C2-T4	DTbM	2	3	1	-	-	-
			ASM	1	0	1	-	-	-
	10	C2-T6	DTbM	2	3	1	-	-	-
			ASM	1	0	1	-	-	-
ALS	1	C2-T2	DTbM	2	3	0	-	-	-
			ASM	1	1	0	-	-	-
	2	C2-T3	DTbM	2	3	1	-	-	-
			ASM	1	1	1	-	-	-
	3	C2-T5	DTbM	2	3	1	-	-	-
			ASM	1	2	1	-	-	-
	4	C2-T4	DTbM	2	2	1	-	-	-
			ASM	1	1	1	-	-	-
	5	C2-T1	DTbM	2	3	1	-	-	-
			ASM	0	0	1	-	-	-
	6	C2-T5	DTbM	2	3	1	-	-	-
			ASM	1	0	1	-	-	-
	7	C2-T5	DTbM	1	2	1	-	-	-
			ASM	1	0	1	-	-	-
	8	C2-T5	DTbM	2	3	1	-	-	-
			ASM	1	0	1	-	-	-
	9	C2-T6	DTbM	2	3	1	1	1	1
			ASM	1	0	1	0	0	0
	10	C2-T4	DTbM	2	3	1	-	1	-
			ASM	0	2	1	-	0	-
SMA	1	C2-T5	DTbM	2	3	1	-	-	-
			ASM	0	1	1	-	-	-
	2	C2-T4	DTbM	2	2	1	-	-	1
			ASM	0	0	1	-	-	0
	3	C2-T6	DTbM	2	2	1	0	1	0
			ASM	1	1	1	1	1	1
	4	C2-T5	DTbM	2	3	1	-	-	-
			ASM	0	0	1	-	-	-
	5	C2-T6	DTbM	2	2	1	-	-	-
			ASM	1	0	1	-	-	-
	6	C2-T6	DTbM	2	3	1	-	-	-
			ASM	1	0	1	-	-	-
	7	C2-T5	DTbM	2	3	1	-	-	-
			ASM	1	2	1	-	-	-
	8	C2-T5	DTbM	2	3	1	-	-	-
			ASM	1	0	0	-	-	-
	9	C2-T4	DTbM	2	3	1	-	-	-
			ASM	1	0	0	-	-	-
	10	C2-T5	DTbM	1	3	1	-	-	-
			ASM	1	0	1	-	-	-
SCI	1	C2-T4	DTbM	2	2	1	0	-	-
			ASM	1	2	1	1	-	-
	2	C2-T3	DTbM	2	3	1	1	1	-
			ASM	1	2	1	0	0	-
	3	C2-C7	DTbM	2	2	1	1	-	1
			ASM	0	1	1	0	-	0
	4	C2-T3	DTbM	2	3	1	1	-	-
			ASM	1	2	1	1	-	-
	5	C2-T1	DTbM	1	2	1	0	0	0
			ASM	1	1	1	1	1	1
	6	C2-T3	DTbM	2	3	1	0	0	-
			ASM	1	0	1	0	0	-
	7	C2-T4	DTbM	2	3	1	1	1	-
			ASM	1	0	1	0	0	-
	8	C2-T2	DTbM	1	3	1	-	0	0
			ASM	1	0	1	-	1	1
	9	C2-T4	DTbM	2	3	1	0	0	-
			ASM	2	2	1	0	0	-
	10	C2-T4	DTbM	1	1	1	-	-	-
			ASM	1	0	1	-	-	-
*Asymptomatic syrinx revealed by the visual evaluation.
